# Supplementary material for: Carbon stocks in Norwegian eelgrass meadows across environmental gradients
Source: Sci Rep. 2024 Oct 24;14:25171. doi: 10.1038/s41598-024-74760-3 (PMC11502847; doi:10.1038/s41598-024-74760-3)
Supplement: Supplementary file 1 — Supplementary Material 1 [file 41598_2024_74760_MOESM1_ESM.xlsx]

## Sheet: Data-cores
Core name	Site	Site 2	Site 3	Site depth (m)	Treatment (seagrass or control)	Slice #	Section thickness (cm)	Depth (cm)	Depth (cm)	DBD (g/cm3)	% organic matter	Corg %	C.density (gC per cm3)	C. density of section (gC per cm2)	C. Stock in top 50 cm (gC per cm2)	C. stock in 50 cm core (gC per m2)
3mA	Langerompa	Langerompa S	Langerompa S	3	seagrass	1	2	0-2 cm	0	0.201137	22.9262	10.846	0.0218154	0.0436308
3mA	Langerompa	Langerompa S	Langerompa S	3	seagrass	2	2	2-4 cm	2	0.254275	20.6228	9.71666	0.024707	0.049414
3mA	Langerompa	Langerompa S	Langerompa S	3	seagrass	3	2	4-6 cm	4	0.254118	20.8522	9.82915	0.0249776	0.0499552
3mA	Langerompa	Langerompa S	Langerompa S	3	seagrass	4	2	6-8 cm	6	0.283843	19.1166	8.97818	0.0254839	0.0509679
3mA	Langerompa	Langerompa S	Langerompa S	3	seagrass	5	2	8-10 cm	8	0.318784	19.7797	9.30329	0.0296574	0.0593149
3mA	Langerompa	Langerompa S	Langerompa S	3	seagrass	6	2	10-12 cm	10	0.430588	26.8505	12.7701	0.0549866	0.109973
3mA	Langerompa	Langerompa S	Langerompa S	3	seagrass	7	2	12-14 cm	12	0.191765	30.2093	14.4169	0.0276465	0.0552931
3mA	Langerompa	Langerompa S	Langerompa S	3	seagrass	8	2	14-16 cm	14	0.17098	31.4175	15.0093	0.025663	0.051326
3mA	Langerompa	Langerompa S	Langerompa S	3	seagrass	9	2	16-18 cm	16	0.223804	29.043	13.8451	0.0309858	0.0619716
3mA	Langerompa	Langerompa S	Langerompa S	3	seagrass	10	2	18-20 cm	18	0.219843	29.7844	14.2086	0.0312366	0.0624732
3mA	Langerompa	Langerompa S	Langerompa S	3	seagrass	11	2	20-22 cm	20	0.252588	30.1369	14.3814	0.0363258	0.0726517
3mA	Langerompa	Langerompa S	Langerompa S	3	seagrass	12	2	22-24 cm	22	0.252314	32.8975	15.735	0.0397015	0.079403
3mA	Langerompa	Langerompa S	Langerompa S	3	seagrass	13	2	24-26 cm	24	0.782275	10.0332	4.52457	0.0353945	0.0707891
3mA	Langerompa	Langerompa S	Langerompa S	3	seagrass	14	2	26-28 cm	26	0.981804	3.82057	1.47853	0.0145162	0.0290325	0.846196	8461.96
3mB	Langerompa	Langerompa S	Langerompa S	3	seagrass	1	2	0-2 cm	0	0.183451	24.6306	11.6817	0.0214302	0.0428604
3mB	Langerompa	Langerompa S	Langerompa S	3	seagrass	2	2	2-4 cm	2	0.212431	22.0575	10.4201	0.0221355	0.0442711
3mB	Langerompa	Langerompa S	Langerompa S	3	seagrass	3	3	4-7 cm	4	0.330039	20.158	9.48878	0.0313167	0.0939501
3mB	Langerompa	Langerompa S	Langerompa S	3	seagrass	4	3	7-10 cm	7	0.390353	19.2178	9.02779	0.0352402	0.105721
3mB	Langerompa	Langerompa S	Langerompa S	3	seagrass	5	5	10-15 cm	10	0.346784	21.3449	10.0707	0.0349237	0.174618
3mB	Langerompa	Langerompa S	Langerompa S	3	seagrass	6	5	15-20 cm	15	0.25302	25.6659	12.1893	0.0308413	0.154206
3mB	Langerompa	Langerompa S	Langerompa S	3	seagrass	7	5	20-25 cm	20	0.29502	24.6897	11.7106	0.0345487	0.172743
3mB	Langerompa	Langerompa S	Langerompa S	3	seagrass	8	5	25-30 cm	25	0.554667	13.309	6.13072	0.034005	0.170025
3mB	Langerompa	Langerompa S	Langerompa S	3	seagrass	9	5	30-35 cm	30	1.32357	3.25414	1.20081	0.0158935	0.0794674	1.03786	10378.6
LDS-1	Langerompa	Langerompa D	Langerompa D	7.5	seagrass	1	2	0-2 cm	0	0.291961	16.1316	7.51463	0.0219398	0.0438795
LDS-1	Langerompa	Langerompa D	Langerompa D	7.5	seagrass	2	2	2-4 cm	2	0.302745	15.7086	7.30722	0.0221223	0.0442445
LDS-1	Langerompa	Langerompa D	Langerompa D	7.5	seagrass	3	2	4-6 cm	4	0.252	19.2296	9.03355	0.0227645	0.0455291
LDS-1	Langerompa	Langerompa D	Langerompa D	7.5	seagrass	4	2	6-8 cm	6	0.232392	19.9321	9.37801	0.0217938	0.0435875
LDS-1	Langerompa	Langerompa D	Langerompa D	7.5	seagrass	5	2	8-10 cm	8	0.253451	20.3038	9.56027	0.0242306	0.0484612
LDS-1	Langerompa	Langerompa D	Langerompa D	7.5	seagrass	6	2	10-12 cm	10	0.292863	17.736	8.30124	0.0243112	0.0486225
LDS-1	Langerompa	Langerompa D	Langerompa D	7.5	seagrass	7	2	12-14 cm	12	0.308235	17.9439	8.40319	0.0259016	0.0518032
LDS-1	Langerompa	Langerompa D	Langerompa D	7.5	seagrass	8	2	14-16 cm	14	0.414667	14.7915	6.85759	0.0284361	0.0568723
LDS-1	Langerompa	Langerompa D	Langerompa D	7.5	seagrass	9	2	16-18 cm	16	0.994941	4.72326	1.92112	0.019114	0.038228
LDS-1	Langerompa	Langerompa D	Langerompa D	7.5	seagrass	10	2	18-20 cm	18	1.22878	3.16552	1.15736	0.0142214	0.0284428
LDS-1	Langerompa	Langerompa D	Langerompa D	7.5	seagrass	11	2.5	20-22,5 cm	20	1.45522	2.23778	0.702481	0.0102226	0.0255565	0.475227	4752.27
LDS-2	Langerompa	Langerompa D	Langerompa D	7.5	seagrass	1	2	0-2 cm	0	0.233686	15.4553	7.18303	0.0167858	0.0335715
LDS-2	Langerompa	Langerompa D	Langerompa D	7.5	seagrass	2	2	2-4 cm	2	0.295333	13.6283	6.28725	0.0185683	0.0371367
LDS-2	Langerompa	Langerompa D	Langerompa D	7.5	seagrass	3	2	4-6 cm	4	0.257961	17.0505	7.96518	0.020547	0.0410941
LDS-2	Langerompa	Langerompa D	Langerompa D	7.5	seagrass	4	2	6-8 cm	6	0.195137	22.4873	10.6308	0.0207447	0.0414893
LDS-2	Langerompa	Langerompa D	Langerompa D	7.5	seagrass	5	2	8-10 cm	8	0.200549	22.1214	10.4514	0.0209602	0.0419204
LDS-2	Langerompa	Langerompa D	Langerompa D	7.5	seagrass	6	2	10-12 cm	10	0.220667	19.164	9.00143	0.0198631	0.0397263
LDS-2	Langerompa	Langerompa D	Langerompa D	7.5	seagrass	7	2	12-14 cm	12	0.247333	18.8053	8.82553	0.0218285	0.043657
LDS-2	Langerompa	Langerompa D	Langerompa D	7.5	seagrass	8	2	14-16 cm	14	0.361373	14.1976	6.5664	0.0237292	0.0474583
LDS-2	Langerompa	Langerompa D	Langerompa D	7.5	seagrass	9	2	16-18 cm	16	0.361608	15.3189	7.11613	0.0257325	0.051465
LDS-2	Langerompa	Langerompa D	Langerompa D	7.5	seagrass	10	2	18-20 cm	18	0.723961	7.87132	3.46461	0.0250824	0.0501648
LDS-2	Langerompa	Langerompa D	Langerompa D	7.5	seagrass	11	2.5	20-22,5 cm	20	1.28251	3.1915	1.17009	0.0150066	0.0375164	0.4652	4652
LDS-3	Langerompa	Langerompa D	Langerompa D	7.5	seagrass	1	2	0-2 cm	0	0.243137	13.6616	6.3036	0.0153264	0.0306528
LDS-3	Langerompa	Langerompa D	Langerompa D	7.5	seagrass	2	2	2-4 cm	2	0.320392	12.4	5.68502	0.0182144	0.0364287
LDS-3	Langerompa	Langerompa D	Langerompa D	7.5	seagrass	3	2	4-6 cm	4	0.397098	10.8828	4.94113	0.0196211	0.0392423
LDS-3	Langerompa	Langerompa D	Langerompa D	7.5	seagrass	4	2	6-8 cm	6	0.336517	13.1102	6.03321	0.0203028	0.0406056
LDS-3	Langerompa	Langerompa D	Langerompa D	7.5	seagrass	5	2	8-10 cm	8	0.274897	16.1641	7.53057	0.0207013	0.0414025
LDS-3	Langerompa	Langerompa D	Langerompa D	7.5	seagrass	6	2	10-12 cm	10	0.409448	10.3882	4.69865	0.0192386	0.0384771
LDS-3	Langerompa	Langerompa D	Langerompa D	7.5	seagrass	7	2	12-14 cm	12	0.522759	8.4299	3.73848	0.0195432	0.0390864
LDS-3	Langerompa	Langerompa D	Langerompa D	7.5	seagrass	8	2	14-16 cm	14	0.651483	6.77038	2.92482	0.0190547	0.0381093
LDS-3	Langerompa	Langerompa D	Langerompa D	7.5	seagrass	9	2	16-18 cm	16	1.01903	4.35438	1.74025	0.0177338	0.0354675
LDS-3	Langerompa	Langerompa D	Langerompa D	7.5	seagrass	10	2	18-20 cm	18	1.11062	3.53286	1.33746	0.0148541	0.0297082
LDS-3	Langerompa	Langerompa D	Langerompa D	7.5	seagrass	11	2.5	20-22,5 cm	20	1.21303	2.20183	0.684859	0.00830758	0.0207689	0.38995	3899.5
3mC	Langerompa	Langerompa S	Langerompa S	3	unvegetated	1	2	0-2 cm	0	1.12553	3.37957	1.2623	0.0142076	0.0284152
3mC	Langerompa	Langerompa S	Langerompa S	3	unvegetated	2	2	2-4 cm	2	1.09408	3.85264	1.49425	0.0163483	0.0326966
3mC	Langerompa	Langerompa S	Langerompa S	3	unvegetated	3	2	4-6 cm	4	1.26859	3.5233	1.33278	0.0169074	0.0338149	0.0949267	949.267
3mD	Langerompa	Langerompa S	Langerompa S	3	unvegetated	1	2	0-2 cm	0	1.25906	2.69372	0.926032	0.0116593	0.0233186
3mD	Langerompa	Langerompa S	Langerompa S	3	unvegetated	2	2	2-4 cm	2	1.37224	2.55888	0.859918	0.0118001	0.0236002
3mD	Langerompa	Langerompa S	Langerompa S	3	unvegetated	3	2	4-6 cm	4	1.4711	2.46515	0.813963	0.0119742	0.0239484	0.0708672	708.672
LSC-1	Langerompa	Langerompa S	Langerompa S	3	unvegetated	1	2	0-2 cm	0	1.15333	2.73448	0.946014	0.0109107	0.0218214
LSC-1	Langerompa	Langerompa S	Langerompa S	3	unvegetated	2	2	2-4 cm	2	1.12706	3.17519	1.1621	0.0130975	0.026195
LSC-1	Langerompa	Langerompa S	Langerompa S	3	unvegetated	3	2	4-6 cm	4	1.02345	3.30437	1.22543	0.0125417	0.0250833
LSC-1	Langerompa	Langerompa S	Langerompa S	3	unvegetated	4	2	6-8 cm	6	1.14373	3.14683	1.14819	0.0131322	0.0262643
LSC-1	Langerompa	Langerompa S	Langerompa S	3	unvegetated	5	2	8-10 cm	8	1.20129	3.27481	1.21094	0.014547	0.0290939
LSC-1	Langerompa	Langerompa S	Langerompa S	3	unvegetated	6	2	10-12 cm	10	1.20251	2.87684	1.01581	0.0122152	0.0244305
LSC-1	Langerompa	Langerompa S	Langerompa S	3	unvegetated	7	2	12-14 cm	12	1.13792	2.17837	0.673353	0.00766223	0.0153245
LSC-1	Langerompa	Langerompa S	Langerompa S	3	unvegetated	8	2	14-16 cm	14	1.29231	2.02941	0.600322	0.00775804	0.0155161
LSC-1	Langerompa	Langerompa S	Langerompa S	3	unvegetated	9	2	16-18 cm	16	1.31831	2.76731	0.962114	0.0126837	0.0253674
LSC-1	Langerompa	Langerompa S	Langerompa S	3	unvegetated	10	2	18-20 cm	18	0.943451	5.45677	2.28075	0.0215178	0.0430356
LSC-1	Langerompa	Langerompa S	Langerompa S	3	unvegetated	11	2	20-22 cm	20	0.722196	8.34317	3.69596	0.0266921	0.0533841	0.305516	3055.16
LDC-1	Langerompa	Langerompa D	Langerompa D	7.5	unvegetated	1	2	0-2 cm	0	1.28214	1.67013	0.424167	0.00543841	0.0108768
LDC-1	Langerompa	Langerompa D	Langerompa D	7.5	unvegetated	2	2	2-4 cm	2	1.29666	2.04728	0.60908	0.00789767	0.0157953
LDC-1	Langerompa	Langerompa D	Langerompa D	7.5	unvegetated	3	2	4-6 cm	4	1.38252	1.37464	0.279288	0.0038612	0.0077224
LDC-1	Langerompa	Langerompa D	Langerompa D	7.5	unvegetated	4	2	6-8 cm	6	1.39724	1.37879	0.281323	0.00393076	0.00786152
LDC-1	Langerompa	Langerompa D	Langerompa D	7.5	unvegetated	5	2	8-10 cm	8	1.35879	1.44809	0.315298	0.00428425	0.00856851
LDC-1	Langerompa	Langerompa D	Langerompa D	7.5	unvegetated	6	2	10-12 cm	10	1.49734	1.59922	0.389398	0.00583063	0.0116613
LDC-1	Langerompa	Langerompa D	Langerompa D	7.5	unvegetated	7	2	12-14 cm	12	1.52579	1.70445	0.440991	0.00672862	0.0134572
LDC-1	Langerompa	Langerompa D	Langerompa D	7.5	unvegetated	8	2	14-16 cm	14	1.52245	1.39125	0.287432	0.004376	0.008752
LDC-1	Langerompa	Langerompa D	Langerompa D	7.5	unvegetated	9	2	16-18 cm	16	1.68841	1.51266	0.346956	0.00585805	0.0117161
LDC-1	Langerompa	Langerompa D	Langerompa D	7.5	unvegetated	10	2	18-20 cm	18	1.46421	1.23879	0.212679	0.00311407	0.00622813
LDC-1	Langerompa	Langerompa D	Langerompa D	7.5	unvegetated	11	2	20-22 cm	20	1.73259	1.02107	0.105931	0.00183534	0.00367068
LDC-1	Langerompa	Langerompa D	Langerompa D	7.5	unvegetated	12	4	22-26 cm	22	1.52303	1.15614	0.172155	0.00262198	0.0104879	0.116798	1167.98
LDC-2	Langerompa	Langerompa D	Langerompa D	7.5	unvegetated	1	2	0-2 cm	0	1.37745	1.55964	0.369991	0.00509644	0.0101929
LDC-2	Langerompa	Langerompa D	Langerompa D	7.5	unvegetated	2	2	2-4 cm	2	1.52031	1.41475	0.29895	0.00454497	0.00908994
LDC-2	Langerompa	Langerompa D	Langerompa D	7.5	unvegetated	3	2	4-6 cm	4	1.55788	1.38435	0.284045	0.00442508	0.00885017
LDC-2	Langerompa	Langerompa D	Langerompa D	7.5	unvegetated	4	2	6-8 cm	6	1.82055	1.3059	0.245583	0.00447095	0.0089419
LDC-2	Langerompa	Langerompa D	Langerompa D	7.5	unvegetated	5	2	8-10 cm	8	1.97718	1.22963	0.208186	0.0041162	0.0082324
LDC-2	Langerompa	Langerompa D	Langerompa D	7.5	unvegetated	6	2	10-12 cm	10	1.82706	1.15552	0.171854	0.00313986	0.00627973
LDC-2	Langerompa	Langerompa D	Langerompa D	7.5	unvegetated	7	2	12-14 cm	12	1.91294	1.14265	0.16554	0.00316669	0.00633338
LDC-2	Langerompa	Langerompa D	Langerompa D	7.5	unvegetated	8	2	14-16 cm	14	1.77129	1.20281	0.195039	0.00345472	0.00690944
LDC-2	Langerompa	Langerompa D	Langerompa D	7.5	unvegetated	9	2	16-18 cm	16	1.95302	1.05517	0.122652	0.00239542	0.00479084
LDC-2	Langerompa	Langerompa D	Langerompa D	7.5	unvegetated	10	2	18-20 cm	18	1.71471	1.05149	0.120846	0.00207215	0.00414431
LDC-2	Langerompa	Langerompa D	Langerompa D	7.5	unvegetated	11	2	20-22 cm	20	2.01835	1.08439	0.136977	0.00276467	0.00552935	0.0792944	792.944
S1	Ærøya	Ærøya	Ærøya	3	seagrass	1	2	0-2 cm	0	1.5932	2.56364	0.862251	0.0137374	0.0274747
S1	Ærøya	Ærøya	Ærøya	3	seagrass	2	2	2-4 cm	2	1.38389	1.15004	0.169164	0.00234104	0.00468207
S1	Ærøya	Ærøya	Ærøya	3	seagrass	3	2	4-6 cm	4	1.61892	1.08447	0.137013	0.00221813	0.00443627
S1	Ærøya	Ærøya	Ærøya	3	seagrass	4	2	6-8 cm	6	1.26989	1.20385	0.195545	0.0024832	0.0049664
S1	Ærøya	Ærøya	Ærøya	3	seagrass	5	2	8-10 cm	8	1.59404	1.29193	0.238735	0.00380552	0.00761104
S1	Ærøya	Ærøya	Ærøya	3	seagrass	6	2	10-12 cm	10	1.45725	1.63699	0.407915	0.00594433	0.0118887
S1	Ærøya	Ærøya	Ærøya	3	seagrass	7	2	12-14 cm	12	1.44685	1.12749	0.158109	0.0022876	0.00457519
S1	Ærøya	Ærøya	Ærøya	3	seagrass	8	2	14-16 cm	14	1.53434	1.81449	0.494943	0.00759409	0.0151882	0.0808225	808.225
S2	Ærøya	Ærøya	Ærøya	3	seagrass	1	2	0-2 cm	2	1.47651	0.687742	0.131012	0.00193439	0.00386879
S2	Ærøya	Ærøya	Ærøya	3	seagrass	2	2	18-20 cm	18	1.66573	0.597777	0.110472	0.00184017	0.00368034
S2	Ærøya	Ærøya	Ærøya	3	seagrass	3	2	20-22 cm	20	1.42502	0.582116	0.106897	0.0015233	0.0030466
S2	Ærøya	Ærøya	Ærøya	3	seagrass	4	2	22-24 cm	22	1.46875	0.716016	0.137467	0.00201903	0.00403807
S2	Ærøya	Ærøya	Ærøya	4	seagrass	5	2	24-26 cm	24	1.32009	0.799829	0.156601	0.00206727	0.00413454
S2	Ærøya	Ærøya	Ærøya	5	seagrass	6	2	26-28 cm	26	1.49362	0.619569	0.115448	0.00172434	0.00344869
S2	Ærøya	Ærøya	Ærøya	6	seagrass	7	2	28-30 cm	28	1.30951	0.857244	0.169709	0.00222235	0.00444471
S2	Ærøya	Ærøya	Ærøya	7	seagrass	8	2	30-32 cm	30	1.33247	0.887101	0.176525	0.00235214	0.00470428	do not use in analysis, due to missing the 2-18 cm section
S3	Ærøya	Ærøya	Ærøya	3	seagrass	1	2	0-2 cm	0	1.60632	0.783934	0.152972	0.00245722	0.00491444
S3	Ærøya	Ærøya	Ærøya	3	seagrass	2	2	2-4 cm	2	1.60608	0.841909	0.166208	0.00266943	0.00533886
S3	Ærøya	Ærøya	Ærøya	3	seagrass	3	2	4-6 cm	4	1.76871	0.949752	0.190828	0.0033752	0.0067504
S3	Ærøya	Ærøya	Ærøya	3	seagrass	4	2	6-8 cm	6	1.4678	1.05291	0.214379	0.00314665	0.0062933	0.023297	232.97
Control1	Ærøya	Ærøya	Ærøya	3	unvegetated	1	2	0-2 cm	0	1.67836	0.857246	0.169709	0.00284833	0.00569667
Control1	Ærøya	Ærøya	Ærøya	3	unvegetated	2	2	2-4 cm	2	1.57962	0.954128	0.191827	0.00303014	0.00606027
Control1	Ærøya	Ærøya	Ærøya	3	unvegetated	3	2	4-6 cm	4	1.50351	1.03908	0.211222	0.00317573	0.00635147	0.0181084	181.084
Control 2	Ærøya	Ærøya	Ærøya	3	unvegetated	1	2	0-2 cm	0	1.7222	0.788068	0.153916	0.00265074	0.00530148
Control 2	Ærøya	Ærøya	Ærøya	3	unvegetated	2	2	2-4 cm	2	1.43351	0.873358	0.173388	0.00248552	0.00497104
Control 2	Ærøya	Ærøya	Ærøya	3	unvegetated	3	2	4-6 cm	4	1.50973	0.923002	0.184721	0.0027888	0.0055776
Control 2	Ærøya	Ærøya	Ærøya	3	unvegetated	4	2	6-8 cm	6	1.59988	1.00524	0.203497	0.0032557	0.0065114
Control 2	Ærøya	Ærøya	Ærøya	3	unvegetated	5	2	8-10 cm	8	1.5009	0.992631	0.200618	0.00301107	0.00602215	0.0283837	283.837
Control3	Ærøya	Ærøya	Ærøya	3	unvegetated	1	2	0-2 cm	0	1.79004	0.414442	0.0686172	0.00122828	0.00245655
Control3	Ærøya	Ærøya	Ærøya	3	unvegetated	2	2	2-4 cm	2	1.62824	0.472291	0.0818241	0.00133229	0.00266458
Control3	Ærøya	Ærøya	Ærøya	3	unvegetated	3	2	4-6 cm	4	1.72847	0.484811	0.0846825	0.00146371	0.00292742
Control3	Ærøya	Ærøya	Ærøya	3	unvegetated	4	2	6-8 cm	6	1.69596	0.473541	0.0821095	0.00139254	0.00278509
Control3	Ærøya	Ærøya	Ærøya	3	unvegetated	5	2	8-10 cm	8	1.6531	0.537455	0.096701	0.00159856	0.00319712
Control3	Ærøya	Ærøya	Ærøya	3	unvegetated	6	2	10-12 cm	10	1.59514	0.53483	0.0961016	0.00153295	0.0030659
Control3	Ærøya	Ærøya	Ærøya	3	unvegetated	7	2	12-14 cm	12	1.55749	0.406873	0.0668891	0.00104179	0.00208358	0.0191803	191.803
Søm A	Sømskilen	Sømskilen	Sømskilen	3	seagrass	1	2	0-2 cm	0	0.137125	23.2279	10.9939	0.0150755	0.030151
Søm A	Sømskilen	Sømskilen	Sømskilen	3	seagrass	2	2	2-4 cm	2	0.184976	22.2137	10.4967	0.0194164	0.0388329
Søm A	Sømskilen	Sømskilen	Sømskilen	3	seagrass	3	2	4-6 cm	4	0.200859	22.6279	10.6997	0.0214914	0.0429828
Søm A	Sømskilen	Sømskilen	Sømskilen	3	seagrass	4	2	6-8 cm	6	0.213322	22.1172	10.4494	0.0222908	0.0445815
Søm A	Sømskilen	Sømskilen	Sømskilen	3	seagrass	5	2	8-10 cm	8	0.245384	20.6206	9.71557	0.0238405	0.047681
Søm A	Sømskilen	Sømskilen	Sømskilen	3	seagrass	6	2	10-12 cm	10	0.222004	21.6092	10.2003	0.0226451	0.0452901
Søm A	Sømskilen	Sømskilen	Sømskilen	3	seagrass	7	2	12-14 cm	12	0.22198	21.8488	10.3178	0.0229035	0.0458069
Søm A	Sømskilen	Sømskilen	Sømskilen	3	seagrass	8	2	14-16 cm	14	0.239643	22.0856	10.4339	0.025004	0.0500081	0.345334	3453.34
Søm B	Sømskilen	Sømskilen	Sømskilen	3	seagrass	1	2	0-2 cm	0	0.179106	20.1441	9.48196	0.0169828	0.0339655
Søm B	Sømskilen	Sømskilen	Sømskilen	3	seagrass	2	2	2-4 cm	2	0.219514	22.1498	10.4653	0.0229729	0.0459458
Søm B	Sømskilen	Sømskilen	Sømskilen	3	seagrass	3	2	4-6 cm	4	0.202243	23.2545	11.007	0.0222608	0.0445217
Søm B	Sømskilen	Sømskilen	Sømskilen	3	seagrass	4	2	6-8 cm	6	0.222024	21.3237	10.0603	0.0223362	0.0446724
Søm B	Sømskilen	Sømskilen	Sømskilen	3	seagrass	5	2	8-10 cm	8	0.250133	19.5491	9.1902	0.0229878	0.0459755
Søm B	Sømskilen	Sømskilen	Sømskilen	3	seagrass	6	2	10-12 cm	10	0.242031	20.6329	9.72163	0.0235294	0.0470588
Søm B	Sømskilen	Sømskilen	Sømskilen	3	seagrass	7	2	12-14 cm	12	0.246988	20.8636	9.83471	0.0242906	0.0485812
Søm B	Sømskilen	Sømskilen	Sømskilen	3	seagrass	8	2	14-16 cm	14	0.283376	20.362	9.58878	0.0271724	0.0543447
Søm B	Sømskilen	Sømskilen	Sømskilen	3	seagrass	9	2	16-18 cm	16	0.269502	20.6785	9.74399	0.0262602	0.0525205
Søm B	Sømskilen	Sømskilen	Sømskilen	3	seagrass	10	2	18-20 cm	18	0.239725	23.6477	11.1998	0.0268487	0.0536974
Søm B	Sømskilen	Sømskilen	Sømskilen	3	seagrass	11	5	20-25 cm	20	0.263592	21.3647	10.0804	0.0265712	0.132856
Søm B	Sømskilen	Sømskilen	Sømskilen	3	seagrass	12	5	25-30 cm	25	0.328106	17.4581	8.16502	0.0267899	0.13395
Søm B	Sømskilen	Sømskilen	Sømskilen	3	seagrass	13	5	30-35 cm	30	0.249012	21.6778	10.2339	0.0254837	0.127418
Søm B	Sømskilen	Sømskilen	Sømskilen	3	seagrass	14	5	35-40 cm	35	0.284012	18.2129	8.53509	0.0242407	0.121203
Søm B	Sømskilen	Sømskilen	Sømskilen	3	seagrass	15	5	40-45 cm	40	0.356416	14.427	6.67886	0.0238045	0.119023
Søm B	Sømskilen	Sømskilen	Sømskilen	3	seagrass	16	5	45-45 cm	45	0.383647	14.5982	6.76279	0.0259453	0.129726	1.23546	12354.6
Søm C	Sømskilen	Sømskilen	Sømskilen	3	seagrass	1	2	0-2 cm	0	0.214129	23.5419	11.1479	0.0238709	0.0477418
Søm C	Sømskilen	Sømskilen	Sømskilen	3	seagrass	2	2	2-4 cm	2	0.229498	23.5024	11.1285	0.0255398	0.0510796
Søm C	Sømskilen	Sømskilen	Sømskilen	3	seagrass	3	2	4-6 cm	4	0.229153	22.7375	10.7535	0.024642	0.0492839
Søm C	Sømskilen	Sømskilen	Sømskilen	3	seagrass	4	2	6-8 cm	6	0.270208	20.8036	9.80529	0.0264947	0.0529893
Søm C	Sømskilen	Sømskilen	Sømskilen	3	seagrass	5	2	8-10 cm	8	0.262612	20.0853	9.45314	0.024825	0.0496501
Søm C	Sømskilen	Sømskilen	Sømskilen	3	seagrass	6	2	10-12 cm	10	0.275537	21.059	9.93051	0.0273623	0.0547245
Søm C	Sømskilen	Sømskilen	Sømskilen	3	seagrass	7	2	12-14 cm	12	0.294404	20.9446	9.87442	0.0290707	0.0581414
Søm C	Sømskilen	Sømskilen	Sømskilen	3	seagrass	8	2	14-16 cm	14	0.264431	21.22	10.0095	0.0264682	0.0529364
Søm C	Sømskilen	Sømskilen	Sømskilen	3	seagrass	9	2	16-18 cm	16	0.288761	19.5124	9.17221	0.0264857	0.0529715
Søm C	Sømskilen	Sømskilen	Sømskilen	3	seagrass	10	2	18-20 cm	18	0.305141	19.3011	9.06862	0.0276721	0.0553442
Søm C	Sømskilen	Sømskilen	Sømskilen	3	seagrass	11	5	20-25 cm	20	0.302286	19.5602	9.19566	0.0277972	0.138986
Søm C	Sømskilen	Sømskilen	Sømskilen	3	seagrass	12	5	25-30 cm	25	0.271133	23.0781	10.9205	0.0296091	0.148046
Søm C	Sømskilen	Sømskilen	Sømskilen	3	seagrass	13	5	30-35 cm	30	0.281894	16.0667	7.48279	0.0210935	0.105468
Søm C	Sømskilen	Sømskilen	Sømskilen	3	seagrass	14	5	35-40 cm	35	0.401051	13.0911	6.02385	0.0241587	0.120794
Søm C	Sømskilen	Sømskilen	Sømskilen	3	seagrass	15	5	40-45 cm	40	0.335651	16.7286	7.80731	0.0262053	0.131027	1.16918	11691.8
Søm EC	Sømskilen	Sømskilen	Sømskilen	3	unvegetated	1	2	0-2 cm	0	0.265804	19.4285	9.13109	0.0242708	0.0485416
Søm EC	Sømskilen	Sømskilen	Sømskilen	3	unvegetated	2	2	2-4 cm	2	0.279318	18.7268	8.78703	0.0245437	0.0490875
Søm EC	Sømskilen	Sømskilen	Sømskilen	3	unvegetated	3	2	4-6 cm	4	0.302247	18.7092	8.77841	0.0265325	0.053065
Søm EC	Sømskilen	Sømskilen	Sømskilen	3	unvegetated	4	2	6-8 cm	6	0.321212	18.5305	8.69079	0.0279158	0.0558317
Søm EC	Sømskilen	Sømskilen	Sømskilen	3	unvegetated	5	2	8-10 cm	8	0.307224	19.2742	9.05545	0.0278205	0.055641
Søm EC	Sømskilen	Sømskilen	Sømskilen	3	unvegetated	6	2	10-12 cm	10	0.308678	18.9814	8.91187	0.027509	0.055018	0.317185	3171.85
Søm FC	Sømskilen	Sømskilen	Sømskilen	3	unvegetated	1	2	0-2 cm	0	0.283176	20.1907	9.50481	0.0269154	0.0538308
Søm FC	Sømskilen	Sømskilen	Sømskilen	3	unvegetated	2	2	2-4 cm	2	0.271243	21.4799	10.1369	0.0274956	0.0549913
Søm FC	Sømskilen	Sømskilen	Sømskilen	3	unvegetated	3	2	4-6 cm	4	0.297404	20.1015	9.46104	0.0281375	0.056275
Søm FC	Sømskilen	Sømskilen	Sømskilen	3	unvegetated	4	2	6-8 cm	6	0.303894	18.7105	8.77908	0.0266791	0.0533582
Søm FC	Sømskilen	Sømskilen	Sømskilen	3	unvegetated	5	2	8-10 cm	8	0.308439	19.5367	9.18417	0.0283276	0.0566551
Søm FC	Sømskilen	Sømskilen	Sømskilen	3	unvegetated	6	2	10-12 cm	10	0.316976	20.3789	9.59708	0.0304205	0.060841
Søm FC	Sømskilen	Sømskilen	Sømskilen	3	unvegetated	7	2	12-14 cm	12	0.309063	20.2804	9.54879	0.0295118	0.0590235
Søm FC	Sømskilen	Sømskilen	Sømskilen	3	unvegetated	8	2	14-16 cm	14	0.295659	19.7206	9.27431	0.0274203	0.0548406
Søm FC	Sømskilen	Sømskilen	Sømskilen	3	unvegetated	9	2	16-18 cm	16	0.337902	18.4735	8.66287	0.029272	0.058544
Søm FC	Sømskilen	Sømskilen	Sømskilen	3	unvegetated	10	2	18-20 cm	18	0.379737	16.1876	7.54206	0.02864	0.0572801
Søm FC	Sømskilen	Sømskilen	Sømskilen	3	unvegetated	11	5	20-25 cm	20	0.326086	18.1223	8.49064	0.0276868	0.138434
Søm FC	Sømskilen	Sømskilen	Sømskilen	3	unvegetated	12	5	25-30 cm	25	0.267169	21.9575	10.3711	0.0277082	0.138541
Søm FC	Sømskilen	Sømskilen	Sømskilen	3	unvegetated	13	5	30-35 cm	30	0.42829	13.085	6.02087	0.0257868	0.128934	0.971549	9715.49
3mA (Hove)	Hove	Hove	Hove	3	seagrass	1	2	0-2 cm	0	0.108431	35.2925	16.9092	0.0183349	0.0366698
3mA (Hove)	Hove	Hove	Hove	3	seagrass	2	2	2-4 cm	2	0.118627	34.459	16.5005	0.0195742	0.0391483
3mA (Hove)	Hove	Hove	Hove	3	seagrass	3	2	4-6 cm	4	0.130157	33.9063	16.2295	0.0211239	0.0422477
3mA (Hove)	Hove	Hove	Hove	3	seagrass	4	2	6-8 cm	6	0.132275	33.3395	15.9516	0.0211	0.0421999
3mA (Hove)	Hove	Hove	Hove	3	seagrass	5	2	8-10 cm	8	0.141569	33.005	15.7876	0.0223503	0.0447007
3mA (Hove)	Hove	Hove	Hove	3	seagrass	6	2	10-12 cm	10	0.151176	31.1963	14.9008	0.0225265	0.0450531
3mA (Hove)	Hove	Hove	Hove	3	seagrass	7	2	12-14 cm	12	0.141412	31.1647	14.8854	0.0210496	0.0420993
3mA (Hove)	Hove	Hove	Hove	3	seagrass	8	2	14-16 cm	14	0.128745	32.6286	15.6031	0.0200883	0.0401765
3mA (Hove)	Hove	Hove	Hove	3	seagrass	9	2	16-18 cm	16	0.127843	33.0367	15.8032	0.0202033	0.0404066
3mA (Hove)	Hove	Hove	Hove	3	seagrass	10	2	18-20 cm	18	0.128902	35.5837	17.052	0.0219803	0.0439607
3mA (Hove)	Hove	Hove	Hove	3	seagrass	11	5	20-25 cm	20	0.119529	31.8909	15.2414	0.018218	0.0910898
3mA (Hove)	Hove	Hove	Hove	3	seagrass	12	5	25-30 cm	25	0.111686	36.5113	17.5068	0.0195527	0.0977635
3mA (Hove)	Hove	Hove	Hove	3	seagrass	13	5	30-35 cm	30	0.125608	34.3357	16.4401	0.0206501	0.10325
3mA (Hove)	Hove	Hove	Hove	3	seagrass	14	5	35-40 cm	35	0.13902	35.6813	17.0998	0.0237721	0.118861
3mA (Hove)	Hove	Hove	Hove	3	seagrass	15	1	40-41 cm	40	0.145412	36.1201	17.315	0.025178	0.025178	0.507752	5077.52
3mB (Hove)	Hove	Hove	Hove	3	seagrass	1	2	0-2 cm	0	0.096	36.6651	17.5822	0.0168789	0.0337578
3mB (Hove)	Hove	Hove	Hove	3	seagrass	2	2	2-4 cm	2	0.116549	34.1521	16.3501	0.0190559	0.0381117
3mB (Hove)	Hove	Hove	Hove	3	seagrass	3	2	4-6 cm	4	0.122353	32.2892	15.4367	0.0188873	0.0377745
3mB (Hove)	Hove	Hove	Hove	3	seagrass	4	2	6-8 cm	6	0.136039	33.4293	15.9957	0.0217604	0.0435208
3mB (Hove)	Hove	Hove	Hove	3	seagrass	5	2	8-10 cm	8	0.14098	33.2335	15.8997	0.0224154	0.0448308
3mB (Hove)	Hove	Hove	Hove	3	seagrass	6	2	10-12 cm	10	0.133882	34.0921	16.3207	0.0218505	0.043701
3mB (Hove)	Hove	Hove	Hove	3	seagrass	7	2	12-14 cm	12	0.122471	34.9016	16.7175	0.0204741	0.0409481
3mB (Hove)	Hove	Hove	Hove	3	seagrass	8	2	14-16 cm	14	0.128824	35.0212	16.7762	0.0216117	0.0432234
3mB (Hove)	Hove	Hove	Hove	3	seagrass	9	2	16-18 cm	16	0.116784	34.4346	16.4886	0.0192561	0.0385121
3mB (Hove)	Hove	Hove	Hove	3	seagrass	10	2	18-20 cm	18	0.132314	31.3334	14.9681	0.0198048	0.0396097
3mB (Hove)	Hove	Hove	Hove	3	seagrass	11	5	20-25 cm	20	0.111922	37.3672	17.9264	0.0200636	0.100318
3mB (Hove)	Hove	Hove	Hove	3	seagrass	12	5	25-30 cm	25	0.120196	38.6019	18.5318	0.0222745	0.111372
3mB (Hove)	Hove	Hove	Hove	3	seagrass	13	5	30-35 cm	30	0.128039	35.7764	17.1465	0.0219542	0.109771
3mB (Hove)	Hove	Hove	Hove	3	seagrass	14	2	35-37 cm	35	0.152157	35.4709	16.9967	0.0258616	0.0517233	0.777175	7771.75
3mC (Hove)	Hove	Hove	Hove	3	seagrass	1	2	0-2 cm	0	0.11349	37.9445	18.2095	0.020666	0.041332
3mC (Hove)	Hove	Hove	Hove	3	seagrass	2	2	2-4 cm	2	0.126863	36.8995	17.6971	0.0224511	0.0449021
3mC (Hove)	Hove	Hove	Hove	3	seagrass	3	2	4-6 cm	4	0.133412	35.4092	16.9664	0.0226352	0.0452704
3mC (Hove)	Hove	Hove	Hove	3	seagrass	4	2	6-8 cm	6	0.137647	33.6787	16.118	0.0221859	0.0443718
3mC (Hove)	Hove	Hove	Hove	3	seagrass	5	2	8-10 cm	8	0.142824	33.6095	16.084	0.0229718	0.0459436
3mC (Hove)	Hove	Hove	Hove	3	seagrass	6	2	10-12 cm	10	0.139725	33.2706	15.9179	0.0222413	0.0444826
3mC (Hove)	Hove	Hove	Hove	3	seagrass	7	2	12-14 cm	12	0.15098	30.9914	14.8004	0.0223456	0.0446913
3mC (Hove)	Hove	Hove	Hove	3	seagrass	8	2	14-16 cm	14	0.171451	27.4552	13.0666	0.0224028	0.0448056
3mC (Hove)	Hove	Hove	Hove	3	seagrass	9	2	16-18 cm	16	0.128314	34.4926	16.517	0.0211936	0.0423872
3mC (Hove)	Hove	Hove	Hove	3	seagrass	10	2	18-20 cm	18	0.119647	32.9191	15.7455	0.0188391	0.0376781
3mC (Hove)	Hove	Hove	Hove	3	seagrass	11	5	20-25 cm	20	0.113922	37.5445	18.0133	0.0205211	0.102605
3mC (Hove)	Hove	Hove	Hove	3	seagrass	12	5	25-30 cm	25	0.128431	35.0685	16.7994	0.0215757	0.107878
3mC (Hove)	Hove	Hove	Hove	3	seagrass	13	2	30-32 cm	30	0.141725	36.9286	17.7114	0.0251016	0.0502032	0.696552	6965.52
3mD (Hove)	Hove	Hove	Hove	3	seagrass	1	2	0-2 cm	0	0.0875862	36.5378	17.5198	0.0153449	0.0306898
3mD (Hove)	Hove	Hove	Hove	3	seagrass	2	2	2-4 cm	2	0.112621	36.1106	17.3103	0.019495	0.03899
3mD (Hove)	Hove	Hove	Hove	3	seagrass	3	2	4-6 cm	4	0.120966	34.3151	16.43	0.0198746	0.0397492
3mD (Hove)	Hove	Hove	Hove	3	seagrass	4	2	6-8 cm	6	0.134	34.461	16.5015	0.0221121	0.0442241
3mD (Hove)	Hove	Hove	Hove	3	seagrass	5	2	8-10 cm	8	0.13969	35.1252	16.8272	0.0235059	0.0470117
3mD (Hove)	Hove	Hove	Hove	3	seagrass	6	2	10-12 cm	10	0.141828	34.8608	16.6976	0.0236817	0.0473635
3mD (Hove)	Hove	Hove	Hove	3	seagrass	7	2	12-14 cm	12	0.14269	34.2037	16.3754	0.023366	0.0467319
3mD (Hove)	Hove	Hove	Hove	3	seagrass	8	2	14-16 cm	14	0.13831	34.0616	16.3057	0.0225525	0.0451049
3mD (Hove)	Hove	Hove	Hove	3	seagrass	9	2	16-18 cm	16	0.123414	35.0643	16.7973	0.0207302	0.0414605
3mD (Hove)	Hove	Hove	Hove	3	seagrass	10	2	18-20 cm	18	0.132862	38.4174	18.4413	0.0245016	0.0490031	0.430329	4303.29
Control A	Hove	Hove	Hove	3	unvegetated	1	2	0-2 cm	0	0.132863	36.7472	17.6225	0.0234137	0.0468274
Control A	Hove	Hove	Hove	3	unvegetated	2	2	2-4 cm	2	0.111373	35.8541	17.1846	0.0191389	0.0382778
Control A	Hove	Hove	Hove	3	unvegetated	3	2	4-6 cm	4	0.106431	37.7458	18.112	0.0192769	0.0385538
Control A	Hove	Hove	Hove	3	unvegetated	4	2	6-8 cm	6	0.112	37.0876	17.7894	0.0199241	0.0398482
Control A	Hove	Hove	Hove	3	unvegetated	5	2	8-10 cm	8	0.117451	36.5975	17.549	0.0206115	0.041223
Control A	Hove	Hove	Hove	3	unvegetated	6	2	10-12 cm	10	0.104392	38.7223	18.5908	0.0194074	0.0388147
Control A	Hove	Hove	Hove	3	unvegetated	7	2	12-14 cm	12	0.0993725	40.1411	19.2865	0.0191655	0.0383309
Control A	Hove	Hove	Hove	3	unvegetated	8	2	14-16 cm	14	0.0963922	39.7217	19.0808	0.0183924	0.0367848
Control A	Hove	Hove	Hove	3	unvegetated	9	2	16-18 cm	16	0.152824	40.3905	19.4088	0.0296612	0.0593223
Control A	Hove	Hove	Hove	3	unvegetated	10	2	18-20 cm	18	0.134902	41.004	19.7096	0.0265886	0.0531772
Control A	Hove	Hove	Hove	3	unvegetated	11	5	20-25 cm	20	0.118314	38.6098	18.5357	0.0219303	0.109651
Control A	Hove	Hove	Hove	3	unvegetated	12	3	25-28 cm	25	0.186863	38.2049	18.3372	0.0342654	0.102796	0.643608	6436.08
Control B	Hove	Hove	Hove	3	unvegetated	1	2	0-2 cm	0	0.0687586	34.7022	16.6198	0.0114275	0.0228551
Control B	Hove	Hove	Hove	3	unvegetated	2	2	2-4 cm	2	0.109451	35.4731	16.9978	0.0186042	0.0372085
Control B	Hove	Hove	Hove	3	unvegetated	3	2	4-6 cm	4	0.118235	33.2377	15.9017	0.0188015	0.0376029
Control B	Hove	Hove	Hove	3	unvegetated	4	2	6-8 cm	6	0.115373	33.5667	16.063	0.0185323	0.0370647
Control B	Hove	Hove	Hove	3	unvegetated	5	2	8-10 cm	8	0.115176	33.7486	16.1522	0.0186036	0.0372072
Control B	Hove	Hove	Hove	3	unvegetated	6	2	10-12 cm	10	0.125922	34.0544	16.3022	0.0205279	0.0410559
Control B	Hove	Hove	Hove	3	unvegetated	7	2	12-14 cm	12	0.127569	34.8558	16.6951	0.0212977	0.0425954
Control B	Hove	Hove	Hove	3	unvegetated	8	2	14-16 cm	14	0.108431	37.9514	18.2129	0.0197485	0.0394969
Control B	Hove	Hove	Hove	3	unvegetated	9	2	16-18 cm	16	0.0550517	38.053	18.2627	0.0100539	0.0201078
Control B	Hove	Hove	Hove	3	unvegetated	10	2	18-20 cm	18	0.0737931	37.6971	18.0882	0.0133478	0.0266957
Control B	Hove	Hove	Hove	3	unvegetated	11	5	20-25 cm	20	0.120118	39.3658	18.9064	0.0227099	0.113549
Control B	Hove	Hove	Hove	3	unvegetated	12	5	25-30 cm	25	0.103552	36.8489	17.6723	0.0183	0.0914999	0.546939	5469.39
S1	Merdø	Merdø	Merdø	3	seagrass	1	2	0-2 cm	0	1.58824	0.668356	0.126586	0.00201048	0.00402095
S1	Merdø	Merdø	Merdø	3	seagrass	2	2	2-4 cm	2	1.73165	0.527859	0.0945103	0.00163659	0.00327317
S1	Merdø	Merdø	Merdø	3	seagrass	3	2	4-6 cm	4	1.62439	0.579341	0.106264	0.00172614	0.00345227
S1	Merdø	Merdø	Merdø	3	seagrass	4	2	6-8 cm	6	1.66949	0.659586	0.124584	0.00207991	0.00415982
S1	Merdø	Merdø	Merdø	3	seagrass	5	2	8-10 cm	8	1.64608	0.894133	0.178131	0.00293217	0.00586434
S1	Merdø	Merdø	Merdø	3	seagrass	6	2	10-12 cm	10	1.53416	0.824444	0.162221	0.00248872	0.00497744	0.025748	257.48
S2	Merdø	Merdø	Merdø	3	seagrass	1	2	0-2 cm	0	1.54231	0.610182	0.113305	0.00174751	0.00349502
S2	Merdø	Merdø	Merdø	3	seagrass	2	2	2-4 cm	2	1.62157	0.706358	0.135262	0.00219336	0.00438672
S2	Merdø	Merdø	Merdø	3	seagrass	3	2	4-6 cm	4	1.56859	0.759013	0.147283	0.00231026	0.00462052
S2	Merdø	Merdø	Merdø	3	seagrass	4	2	6-8 cm	6	1.55212	0.771224	0.15007	0.00232927	0.00465854
S2	Merdø	Merdø	Merdø	3	seagrass	5	2	8-10 cm	8	1.68773	0.688626	0.131213	0.00221452	0.00442904
S2	Merdø	Merdø	Merdø	3	seagrass	6	2	10-12 cm	10	1.73616	0.898225	0.179065	0.00310884	0.00621769
S2	Merdø	Merdø	Merdø	3	seagrass	7	2	12-14 cm	12	1.74725	0.670077	0.126979	0.00221864	0.00443728
S2	Merdø	Merdø	Merdø	3	seagrass	8	2	14-16 cm	14	1.7102	0.866521	0.171827	0.00293858	0.00587715
S2	Merdø	Merdø	Merdø	3	seagrass	9	2	16-18 cm	16	1.88537	0.740499	0.143056	0.00269714	0.00539427
S2	Merdø	Merdø	Merdø	3	seagrass	10	2	18-20 cm	18	1.78584	0.787062	0.153686	0.00274459	0.00548919	0.0490054	490.054
C1	Merdø	Merdø	Merdø	3	unvegetated	1	2	0-2 cm	0	1.65043	0.639753	0.120056	0.00198144	0.00396287
C1	Merdø	Merdø	Merdø	3	unvegetated	2	2	2-4 cm	2	1.55867	0.630427	0.117926	0.00183808	0.00367616
C1	Merdø	Merdø	Merdø	3	unvegetated	3	2	4-6 cm	4	1.64369	0.753445	0.146011	0.00239997	0.00479994
C1	Merdø	Merdø	Merdø	3	unvegetated	4	2	6-8 cm	6	1.48416	0.668849	0.126698	0.0018804	0.0037608
C1	Merdø	Merdø	Merdø	3	unvegetated	5	2	8-10 cm	8	1.61647	0.623319	0.116304	0.00188002	0.00376003
C1	Merdø	Merdø	Merdø	3	unvegetated	6	2	10-12 cm	10	1.62063	0.446317	0.0758941	0.00122996	0.00245992
C1	Merdø	Merdø	Merdø	3	unvegetated	7	2	12-14 cm	12	1.662	0.555218	0.100756	0.00167457	0.00334914	0.0257689	257.689
C3	Merdø	Merdø	Merdø	3	unvegetated	1	2	0-2 cm	0	1.67388	0.642966	0.120789	0.00202187	0.00404374
C3	Merdø	Merdø	Merdø	3	unvegetated	2	2	2-4 cm	2	1.71776	0.657629	0.124137	0.00213238	0.00426475
C3	Merdø	Merdø	Merdø	3	unvegetated	3	2	4-6 cm	4	1.75059	0.654659	0.123459	0.00216125	0.00432251
C3	Merdø	Merdø	Merdø	3	unvegetated	4	2	6-8 cm	6	1.72996	0.608033	0.112814	0.00195164	0.00390327	0.0165343	165.343
Shallow 1	Drøbak	Kapellkilen	Kapellkilen 1	1	seagrass	1	3	0-3cm	0	0.293667	10.8395	4.9199	0.0144481	0.0433443
Shallow 1	Drøbak	Kapellkilen	Kapellkilen 1	1	seagrass	2	2	3-5cm	3	0.373	9.74185	4.38173	0.0163439	0.0326877
Shallow 1	Drøbak	Kapellkilen	Kapellkilen 1	1	seagrass	3	2	5-7cm	5	0.323667	11.7058	5.34465	0.0172989	0.0345977
Shallow 1	Drøbak	Kapellkilen	Kapellkilen 1	1	seagrass	4	2	7-9cm	7	0.213	18.5814	8.71575	0.0185645	0.0371291
Shallow 1	Drøbak	Kapellkilen	Kapellkilen 1	1	seagrass	5	2	9-11 cm	9	0.183	19.0444	8.94279	0.0163653	0.0327306
Shallow 1	Drøbak	Kapellkilen	Kapellkilen 1	1	seagrass	6	2	11-13cm	11	0.188333	20.3654	9.59044	0.018062	0.036124
Shallow 1	Drøbak	Kapellkilen	Kapellkilen 1	1	seagrass	7	2	13-15cm	13	0.197	19.5465	9.18896	0.0181022	0.0362045
Shallow 1	Drøbak	Kapellkilen	Kapellkilen 1	1	seagrass	8	2	15-17cm	15	0.182333	20.2693	9.54333	0.0174007	0.0348013
Shallow 1	Drøbak	Kapellkilen	Kapellkilen 1	1	seagrass	9	2	17-19cm	17	0.149	22.9276	10.8467	0.0161616	0.0323232
Shallow 1	Drøbak	Kapellkilen	Kapellkilen 1	1	seagrass	10	2	19-21cm	19	0.172333	22.9348	10.8502	0.0186986	0.0373971
Shallow 1	Drøbak	Kapellkilen	Kapellkilen 1	1	seagrass	11	2	21-23cm	21	0.173	21.354	10.0752	0.01743	0.0348601	0.3922	3922
Deep 1	Drøbak	Kapellkilen	Kapellkilen 2.5	2.5	seagrass	1	3	0-3cm	0	0.126667	24.0221	11.3833	0.0144189	0.0432567
Deep 1	Drøbak	Kapellkilen	Kapellkilen 2.5	2.5	seagrass	2	2	3-5cm	3	0.141667	24.9857	11.8558	0.0167957	0.0335914
Deep 1	Drøbak	Kapellkilen	Kapellkilen 2.5	2.5	seagrass	3	2	5-7cm	5	0.142667	25.1475	11.9351	0.0170274	0.0340549
Deep 1	Drøbak	Kapellkilen	Kapellkilen 2.5	2.5	seagrass	4	2	7-9cm	7	0.1518	24.6115	11.6723	0.0177186	0.0354372
Deep 1	Drøbak	Kapellkilen	Kapellkilen 2.5	2.5	seagrass	5	2	9-11 cm	9	0.158333	23.7659	11.2577	0.0178247	0.0356495
Deep 1	Drøbak	Kapellkilen	Kapellkilen 2.5	2.5	seagrass	6	2	11-13cm	11	0.177	23.1481	10.9548	0.01939	0.03878
Deep 1	Drøbak	Kapellkilen	Kapellkilen 2.5	2.5	seagrass	7	2	13-15cm	13	0.209667	19.6569	9.24305	0.0193796	0.0387592
Deep 1	Drøbak	Kapellkilen	Kapellkilen 2.5	2.5	seagrass	8	2	15-17cm	15	0.186333	21.9443	10.3646	0.0193127	0.0386253
Deep 1	Drøbak	Kapellkilen	Kapellkilen 2.5	2.5	seagrass	9	2	17-19cm	17	0.161667	23.3731	11.0652	0.0178887	0.0357773
Deep 1	Drøbak	Kapellkilen	Kapellkilen 2.5	2.5	seagrass	10	2	19-21cm	19	0.185667	20.5151	9.66384	0.0179425	0.035885
Deep 1	Drøbak	Kapellkilen	Kapellkilen 2.5	2.5	seagrass	11	2	21-23cm	21	0.156333	23.7551	11.2524	0.0175913	0.0351826
Deep 1	Drøbak	Kapellkilen	Kapellkilen 2.5	2.5	seagrass	12	2	23-25cm	23	0.175667	22.9096	10.8379	0.0190385	0.0380771
Deep 1	Drøbak	Kapellkilen	Kapellkilen 2.5	2.5	seagrass	13	2	25-27cm	25	0.171667	22.5061	10.64	0.0182654	0.0365307	0.479607	3357.25
Deep 2	Drøbak	Kapellkilen	Kapellkilen 2.5	2.5	seagrass	1	3	0-3cm	0	0.114333	28.2985	13.48	0.0154122	0.0462365
Deep 2	Drøbak	Kapellkilen	Kapellkilen 2.5	2.5	seagrass	2	2	3-5cm	3	0.091	32.7135	15.6447	0.0142367	0.0284734
Deep 2	Drøbak	Kapellkilen	Kapellkilen 2.5	2.5	seagrass	3	2	5-7cm	5	0.115	30.3198	14.4711	0.0166418	0.0332835
Deep 2	Drøbak	Kapellkilen	Kapellkilen 2.5	2.5	seagrass	4	2	7-9cm	7	0.129	27.2671	12.9743	0.0167369	0.0334738
Deep 2	Drøbak	Kapellkilen	Kapellkilen 2.5	2.5	seagrass	5	2	9-11 cm	9	0.154333	25.4561	12.0864	0.0186533	0.0373067
Deep 2	Drøbak	Kapellkilen	Kapellkilen 2.5	2.5	seagrass	6	2	11-13cm	11	0.149667	27.2943	12.9877	0.0194382	0.0388765
Deep 2	Drøbak	Kapellkilen	Kapellkilen 2.5	2.5	seagrass	7	2	13-15cm	13	0.138333	25.7949	12.2526	0.0169494	0.0338988
Deep 2	Drøbak	Kapellkilen	Kapellkilen 2.5	2.5	seagrass	8	2	15-17cm	15	0.165	22.8219	10.7949	0.0178115	0.035623
Deep 2	Drøbak	Kapellkilen	Kapellkilen 2.5	2.5	seagrass	9	2	17-19cm	17	0.157667	23.7589	11.2543	0.0177443	0.0354885
Deep 2	Drøbak	Kapellkilen	Kapellkilen 2.5	2.5	seagrass	10	2	19-21cm	19	0.150333	24.4996	11.6175	0.0174649	0.0349299
Deep 2	Drøbak	Kapellkilen	Kapellkilen 2.5	2.5	seagrass	11	2	21-23cm	21	0.117	24.6536	11.693	0.0136808	0.0273615
Deep 2	Drøbak	Kapellkilen	Kapellkilen 2.5	2.5	seagrass	12	2	23-25cm	23	0.300333	16.5245	7.70728	0.0231475	0.0462951	0.431247	3018.73
Kapell 6	Drøbak	Kapellkilen	Kapellkilen 6	6	unvegetated	1	5	0-5 cm	0	0.66	6.63546	2.85867	0.0188672	0.094336
Kapell 6	Drøbak	Kapellkilen	Kapellkilen 6	6	unvegetated	2	5	5-10 cm	5	0.76	6.26956	2.67926	0.0203624	0.101812
Kapell 6	Drøbak	Kapellkilen	Kapellkilen 6	6	unvegetated	3	5	10-15 cm	10	1.38667	2.54251	0.851892	0.0118129	0.0590645
Kapell 6	Drøbak	Kapellkilen	Kapellkilen 6	6	unvegetated	4	5	15-20 cm	15	1.488	1.95866	0.565631	0.00841659	0.0420829
Kapell 6	Drøbak	Kapellkilen	Kapellkilen 6	6	unvegetated	5	5	20-25 cm	20	1.59667	2.1028	0.636303	0.0101596	0.0507982
Kapell 6	Drøbak	Kapellkilen	Kapellkilen 6	6	unvegetated	6	5	25-30 cm	25	1.59667	1.7317	0.454354	0.00725452	0.0362726
Kapell 6	Drøbak	Kapellkilen	Kapellkilen 6	6	unvegetated	7	5	30-35 cm	30	1.66667	1.72113	0.449168	0.00748614	0.0374307
Kapell 6	Drøbak	Kapellkilen	Kapellkilen 6	6	unvegetated	8	5	35-40 cm	35	1.71333	1.56857	0.374372	0.00641424	0.0320712
Kapell 6	Drøbak	Kapellkilen	Kapellkilen 6	6	unvegetated	9	5	40-45 cm	40	1.62333	1.5613	0.370804	0.00601938	0.0300969
Kapell 6	Drøbak	Kapellkilen	Kapellkilen 6	6	unvegetated	10	5	45-50 cm	45	1.62	1.62086	0.400006	0.0064801	0.0324005
Kapell 6	Drøbak	Kapellkilen	Kapellkilen 6	6	unvegetated	11	5	50-55 cm	50	1.64	1.63564	0.407254	0.00667896	0.0333948	0.54976	4398.08
Kapell 3	Drøbak	Kapellkilen	Kapellkilen 3	3	seagrass	1	5	0-5 cm	0	0.363333	17.1967	8.03685	0.0292006	0.146003
Kapell 3	Drøbak	Kapellkilen	Kapellkilen 3	3	seagrass	2	5	5-10 cm	5	0.366667	15.7502	7.32765	0.026868	0.13434
Kapell 3	Drøbak	Kapellkilen	Kapellkilen 3	3	seagrass	3	5	10-15 cm	10	0.396667	13.5204	6.23436	0.0247296	0.123648
Kapell 3	Drøbak	Kapellkilen	Kapellkilen 3	3	seagrass	4	5	15-20 cm	15	0.35	13.0389	5.9983	0.020994	0.10497
Kapell 3	Drøbak	Kapellkilen	Kapellkilen 3	3	seagrass	5	5	20-25 cm	20	0.5	8.1433	3.59796	0.0179898	0.089949
Kapell 3	Drøbak	Kapellkilen	Kapellkilen 3	3	seagrass	6	5	25-30 cm	25	1.23333	2.4907	0.82649	0.0101934	0.0509669
Kapell 3	Drøbak	Kapellkilen	Kapellkilen 3	3	seagrass	7	5	30-35 cm	30	1.41	1.96862	0.570516	0.00804427	0.0402214	0.690099	6900.99
Sand 3.7	Drøbak	Sandspollen	Sandspollen 3.7	3.7	unvegetated	1	5	0-5 cm	0	0.603333	12.5029	5.73549	0.0346041	0.173021
Sand 3.7	Drøbak	Sandspollen	Sandspollen 3.7	3.7	unvegetated	2	5	5-10 cm	5	0.396667	13.6698	6.30761	0.0250202	0.125101
Sand 3.7	Drøbak	Sandspollen	Sandspollen 3.7	3.7	unvegetated	3	5	10-15 cm	10	0.42	13.007	5.98265	0.0251271	0.125636
Sand 3.7	Drøbak	Sandspollen	Sandspollen 3.7	3.7	unvegetated	4	5	15-20 cm	15	0.34	15.8161	7.35994	0.0250238	0.125119
Sand 3.7	Drøbak	Sandspollen	Sandspollen 3.7	3.7	unvegetated	5	5	20-25 cm	20	0.316667	14.5482	6.7383	0.021338	0.10669
Sand 3.7	Drøbak	Sandspollen	Sandspollen 3.7	3.7	unvegetated	6	5	25-30 cm	25	0.29	15.9392	7.42031	0.0215189	0.107594
Sand 3.7	Drøbak	Sandspollen	Sandspollen 3.7	3.7	unvegetated	7	5	30-35 cm	30	0.33	13.8292	6.38573	0.0210729	0.105365
Sand 3.7	Drøbak	Sandspollen	Sandspollen 3.7	3.7	unvegetated	8	5	35-40 cm	35	0.973333	5.24489	1.87306	0.0182311	0.0911555
Sand 3.7	Drøbak	Sandspollen	Sandspollen 3.7	3.7	unvegetated	9	5	40-45 cm	40	0.873333	4.68431	1.66004	0.0144977	0.0724884	1.03217	7225.18
Sand 6.0	Drøbak	Sandspollen	Sandspollen 6	6	unvegetated	1	5	0-5 cm	0	0.636667	7.57509	3.31937	0.0211333	0.105667
Sand 6.0	Drøbak	Sandspollen	Sandspollen 6	6	unvegetated	2	5	5-10 cm	5	0.64	7.25997	3.16486	0.0202551	0.101276
Sand 6.0	Drøbak	Sandspollen	Sandspollen 6	6	unvegetated	3	5	10-15 cm	10	0.686667	7.68598	3.37374	0.0231663	0.115832
Sand 6.0	Drøbak	Sandspollen	Sandspollen 6	6	unvegetated	4	5	15-20 cm	15	0.583333	8.95259	3.99475	0.0233027	0.116514
Sand 6.0	Drøbak	Sandspollen	Sandspollen 6	6	unvegetated	5	5	20-25 cm	20	0.66	8.19781	3.62468	0.0239229	0.119615
Sand 6.0	Drøbak	Sandspollen	Sandspollen 6	6	unvegetated	6	5	25-30 cm	25	1.35	2.7122	0.935092	0.0126237	0.0631187
Sand 6.0	Drøbak	Sandspollen	Sandspollen 6	6	unvegetated	7	5	30-35 cm	30	1.29	2.69021	0.924309	0.0119236	0.059618	0.681639	6816.39
Porsanger 1	Porsanger	Porsanger	Porsanger	0.2	seagrass	1	2	0-2cm	0	1.29662	0.426346	0.0713347	0.000924937	0.00184987
Porsanger 1	Porsanger	Porsanger	Porsanger	0.2	seagrass	2	2	2-4cm	2	1.49128	0.270527	0.0357613	0.000533301	0.0010666
Porsanger 1	Porsanger	Porsanger	Porsanger	0.2	seagrass	3	2	4-6cm	4	1.50087	0.280156	0.0379597	0.000569725	0.00113945
Porsanger 1	Porsanger	Porsanger	Porsanger	0.2	seagrass	4	2	6-8cm	6	1.39587	0.284978	0.0390605	0.000545233	0.00109047
Porsanger 1	Porsanger	Porsanger	Porsanger	0.2	seagrass	5	2	8-10cm	8	2.00193	0.296492	0.0416891	0.000834587	0.00166917
Porsanger 1	Porsanger	Porsanger	Porsanger	0.2	seagrass	6	2	10-12cm	10	1.9769	0.273962	0.0365455	0.000722467	0.00144493
Porsanger 1	Porsanger	Porsanger	Porsanger	0.2	seagrass	7	2	12-14cm	12	2.04651	0.20902	0.0217192	0.000444486	0.000888971
Porsanger 1	Porsanger	Porsanger	Porsanger	0.2	seagrass	8	2	14-16cm	14	2.1217	0.208637	0.0216318	0.000458961	0.000917921
Porsanger 1	Porsanger	Porsanger	Porsanger	0.2	seagrass	9	2	16-18cm	16	2.2841	0.196565	0.0188758	0.000431143	0.000862286
Porsanger 1	Porsanger	Porsanger	Porsanger	0.2	seagrass	10	2	18-20cm	18	1.64412	0.23363	0.0273378	0.000449467	0.000898934
Porsanger 1	Porsanger	Porsanger	Porsanger	0.2	seagrass	11	4	20-24cm	20	1.32956	0.259336	0.0332063	0.000441499	0.00176599	0.0135946	135.946
Porsanger 2	Porsanger	Porsanger	Porsanger	0.2	seagrass	1	2	0-2cm	0	1.45002	0.351798	0.0543154	0.000787583	0.00157517
Porsanger 2	Porsanger	Porsanger	Porsanger	0.2	seagrass	2	3	2-5cm	2	1.42817	0.234778	0.0275999	0.000394173	0.00118252
Porsanger 2	Porsanger	Porsanger	Porsanger	0.2	seagrass	3	5	5-10cm	5	1.66041	0.594143	0.109643	0.00182053	0.00910263	0.0118603	118.603
Porsanger 3	Porsanger	Porsanger	Porsanger	0.2	seagrass	1	2	0-2cm	0	1.86191	0.296187	0.0416195	0.000774918	0.00154984
Porsanger 3	Porsanger	Porsanger	Porsanger	0.2	seagrass	2	2	2-4cm	2	1.71988	0.219785	0.0241769	0.000415815	0.000831629
Porsanger 3	Porsanger	Porsanger	Porsanger	0.2	seagrass	3	2	4-6cm	4	2.36054	0.21817	0.0238082	0.000562	0.001124
Porsanger 3	Porsanger	Porsanger	Porsanger	0.2	seagrass	4	2	6-8cm	6	2.25588	0.294699	0.0412798	0.000931225	0.00186245
Porsanger 3	Porsanger	Porsanger	Porsanger	0.2	seagrass	5	3	8-11cm	8	2.81836	0.265258	0.0345583	0.000973977	0.00292193	0.00828985	82.8985

## Sheet: Data-special cores
Core name	Site	Site depth (m)	Treatment (seagrass or control)	Slice #	Section (cm)	Depth (cm)	Depth (cm)	DBD (g/cm3)	% organic matter	Corg %	C.density (gC per cm3)	C. density of section (gC per cm2)
Hove Day4 100+200cm	Hove	3	seagrass	1	10	50cm	50	-	-	-
Hove Day4 100+200cm	Hove	3	seagrass	2	10	60cm	60	0.113031	39.1379	18.7946	0.0212438	0.212438
Hove Day4 100+200cm	Hove	3	seagrass	3	10	70cm	70	0.144984	33.5235	16.0419	0.0232582	0.232582
Hove Day4 100+200cm	Hove	3	seagrass	4	10	80cm	80	0.135067	35.9127	17.2133	0.0232494	0.232494
Hove Day4 100+200cm	Hove	3	seagrass	5	10	90cm	90	0.142831	36.9433	17.7186	0.0253077	0.253077
Hove Day4 100+200cm	Hove	3	seagrass	6	10	100cm	100	0.155624	34.6717	16.6049	0.0258411	0.258411
Hove Day4 100+200cm	Hove	3	seagrass	7	10	110 cm	110	0.233388	25.986	12.3462	0.0288147	0.288147
Søm Ø110	Sømskilen	3	seagrass	1	20	20cm	20	0.306329	19.3357	9.0856	0.0278319	0.556637
Søm Ø110	Sømskilen	3	seagrass	2	10	30cm	30	0.310149	17.6971	8.2822	0.0256872	0.256872
Søm Ø110	Sømskilen	3	seagrass	3	10	40cm	40	0.256278	24.7828	11.7563	0.0301289	0.301289
Søm Ø110	Sømskilen	3	seagrass	4	10	50cm	50	0.34311	17.9756	8.41873	0.0288855	0.288855
Søm Ø110	Sømskilen	3	seagrass	5	10	60cm	60	0.381651	13.7079	6.32627	0.0241443	0.241443
Søm Ø110	Sømskilen	3	seagrass	6	10	70cm	70	0.374471	13.7433	6.34366	0.0237551	0.237551
Søm Ø110	Sømskilen	3	seagrass	7	10	80cm	80	0.334212	16.3654	7.62926	0.0254979	0.254979
Søm Ø110	Sømskilen	3	seagrass	8	10	90cm	90	0.392451	15.0782	6.99815	0.0274643	0.274643
Søm Ø110	Sømskilen	3	seagrass	9	10	100cm	100	0.335871	18.3396	8.59719	0.0288754	0.288754
Søm Ø110	Sømskilen	3	seagrass	10	10	110cm	110	0.415439	14.9808	6.9504	0.0288747	0.288747
